# Supplementary material for: Association Between Psychological Distress and Sleep Quality in Children and Adolescents: A Cross-Sectional Study in Zhejiang, China
Source: Metabolites. 2026 Apr 6;16(4):249. doi: 10.3390/metabo16040249 (PMC13117841; doi:10.3390/metabo16040249)
Supplement: Supplementary file 1 [file metabolites-16-00249-s001.zip]

Archive with 1 entries (1 files):
- metabolites-4208027-supplementary.pdf
